# Supplementary material for: Scaphochlamys disticha (Zingiberaceae), a new species with distichous inflorescence from Peninsular Malaysia
Source: PhytoKeys. 2018 May 16;(99):85–92. doi: 10.3897/phytokeys.99.22287 (PMC5984236; doi:10.3897/phytokeys.99.22287)
Supplement: XML Treatment for Scaphochlamys disticha [file phytokeys.99.22287-treatment1.xml]

<!DOCTYPE tp:taxon-treatment
  PUBLIC "-//TaxonX//DTD Taxonomic Treatment Publishing DTD v0 20100105//EN" "tax-treatment-NSO.dtd">
<tp:taxon-treatment xmlns:tp="http://www.plazi.org/taxpub"><tp:treatment-meta><kwd-group><label>Taxon classification</label><kwd><named-content xmlns:xlink="http://www.w3.org/1999/xlink" content-type="kingdom">Plantae</named-content></kwd><kwd><named-content xmlns:xlink="http://www.w3.org/1999/xlink" content-type="order">Zingiberales</named-content></kwd><kwd><named-content xmlns:xlink="http://www.w3.org/1999/xlink" content-type="family">Zingiberaceae</named-content></kwd></kwd-group><mixed-citation publication-type="journal"><person-group><name><surname>Sam</surname><given-names>Yen Yen</given-names></name><name><surname>Ibrahim</surname><given-names>Halijah</given-names></name></person-group><article-title>
          <italic><tp:taxon-name><tp:taxon-name-part taxon-name-part-type="genus" reg="Scaphochlamys">Scaphochlamys</tp:taxon-name-part> <tp:taxon-name-part taxon-name-part-type="species" reg="disticha">disticha</tp:taxon-name-part></tp:taxon-name></italic> (<tp:taxon-name><tp:taxon-name-part taxon-name-part-type="family">Zingiberaceae</tp:taxon-name-part></tp:taxon-name>), a new species with distichous inflorescence from Peninsular Malaysia</article-title><source>PhytoKeys</source><day>16</day><month>5</month><year>2018</year><volume>2018</volume><issue>99</issue><fpage>85</fpage><lpage>92</lpage><pub-id pub-id-type="doi">10.3897/phytokeys.99.22287</pub-id></mixed-citation></tp:treatment-meta><tp:nomenclature><tp:taxon-name>
            <tp:taxon-name-part taxon-name-part-type="genus" reg="Scaphochlamys">Scaphochlamys</tp:taxon-name-part>
            <tp:taxon-name-part taxon-name-part-type="species" reg="disticha">disticha</tp:taxon-name-part>
            <object-id xmlns:xlink="http://www.w3.org/1999/xlink" content-type="ipni" xlink:type="simple">urn:lsid:ipni.org:names:60476475-2</object-id>
          </tp:taxon-name><tp:taxon-authority>Y.Y.Sam &amp; H.Ibrahim</tp:taxon-authority><tp:taxon-status xmlns:xlink="http://www.w3.org/1999/xlink" xlink:type="simple">sp. nov.</tp:taxon-status><xref ref-type="fig" rid="F1">Figures 1A–G</xref><xref ref-type="fig" rid="F2">, 2</xref></tp:nomenclature><tp:treatment-sec sec-type="material" id="SECID0EUCAC"><title>Type.</title><p>MALAYSIA. Peninsular Malaysia, Terengganu, Ulu Terengganu Tambahan Forest Reserve, <named-content xmlns:xlink="http://www.w3.org/1999/xlink" content-type="dwc:verbatimCoordinates" xlink:type="simple"><named-content content-type="geo-json" specific-use="{&#34;type&#34;:&#34;Point&#34;,&#34;coordinates&#34;:[102.948500,4.966500]}" id="NCID0ETCAC" xlink:type="simple">4°57.99'N, 102°56.91'E</named-content></named-content>, 237m a.s.l., 1 March 2016, Sam et al. FRI 69123 (holotype KEP!; isotype AAU, BKF!, E!, K!, KLU!, SAN!, SING!).</p></tp:treatment-sec><tp:treatment-sec sec-type="diagnosis" id="SECID0EZCAC"><title>Diagnosis.</title><p>Similar to <tp:taxon-name><tp:taxon-name-part taxon-name-part-type="genus" reg="Scaphochlamys">S.</tp:taxon-name-part> <tp:taxon-name-part taxon-name-part-type="species" reg="klossii">klossii</tp:taxon-name-part> <tp:taxon-name-part taxon-name-part-type="authority">Holttum</tp:taxon-name-part> <tp:taxon-name-part taxon-name-part-type="infraspecific-rank">var.</tp:taxon-name-part> <tp:taxon-name-part taxon-name-part-type="variety" reg="klossii">klossii</tp:taxon-name-part></tp:taxon-name> by its ascending rhizomes supported by fine stilt roots, leafy shoots with multiple leaves, successive shoots emerging within the leaf axil, long leaf sheath with broad and thin edges and elliptic leaf blades. The most distinct feature of <italic><tp:taxon-name><tp:taxon-name-part taxon-name-part-type="genus" reg="Scaphochlamys">S.</tp:taxon-name-part> <tp:taxon-name-part taxon-name-part-type="species" reg="disticha">disticha</tp:taxon-name-part></tp:taxon-name></italic> is its distichous floral bracts which are easily recognised from the spirally arranged bracts in <tp:taxon-name><tp:taxon-name-part taxon-name-part-type="genus" reg="Scaphochlamys">S.</tp:taxon-name-part> <tp:taxon-name-part taxon-name-part-type="species" reg="klossii">klossii</tp:taxon-name-part> <tp:taxon-name-part taxon-name-part-type="infraspecific-rank">var.</tp:taxon-name-part> <tp:taxon-name-part taxon-name-part-type="variety" reg="klossii">klossii</tp:taxon-name-part></tp:taxon-name>. Other morphological characteristics which can be used to separate <italic><tp:taxon-name><tp:taxon-name-part taxon-name-part-type="genus" reg="Scaphochlamys">S.</tp:taxon-name-part> <tp:taxon-name-part taxon-name-part-type="species" reg="disticha">disticha</tp:taxon-name-part></tp:taxon-name></italic> are the spathulate bracts versus involute bracts observed in <tp:taxon-name><tp:taxon-name-part taxon-name-part-type="genus" reg="Scaphochlamys">S.</tp:taxon-name-part> <tp:taxon-name-part taxon-name-part-type="species" reg="klossii">klossii</tp:taxon-name-part> <tp:taxon-name-part taxon-name-part-type="infraspecific-rank">var.</tp:taxon-name-part> <tp:taxon-name-part taxon-name-part-type="variety" reg="klossii">klossii</tp:taxon-name-part></tp:taxon-name> and smaller flowers (35–40 mm long vs. 42–50 mm long). The thick woolly hairs covering the sheath, petiole and inflorescence in <tp:taxon-name><tp:taxon-name-part taxon-name-part-type="genus" reg="Scaphochlamys">S.</tp:taxon-name-part> <tp:taxon-name-part taxon-name-part-type="species" reg="klossii">klossii</tp:taxon-name-part> <tp:taxon-name-part taxon-name-part-type="infraspecific-rank">var.</tp:taxon-name-part> <tp:taxon-name-part taxon-name-part-type="variety" reg="klossii">klossii</tp:taxon-name-part></tp:taxon-name> are absent from <italic><tp:taxon-name><tp:taxon-name-part taxon-name-part-type="genus" reg="Scaphochlamys">S.</tp:taxon-name-part> <tp:taxon-name-part taxon-name-part-type="species" reg="disticha">disticha</tp:taxon-name-part></tp:taxon-name></italic>.</p><fig id="F1" position="float" orientation="portrait"><label>Figure 1.</label><caption><p>
                <bold>A–G</bold> <italic><tp:taxon-name><tp:taxon-name-part taxon-name-part-type="genus" reg="Scaphochlamys">Scaphochlamys</tp:taxon-name-part> <tp:taxon-name-part taxon-name-part-type="species" reg="disticha">disticha</tp:taxon-name-part></tp:taxon-name></italic>: <bold>A</bold> Habit <bold>B</bold> Leafy shoots close together <bold>C</bold> Rhizome and stilt roots <bold>D</bold> Distichous leaf sheaths <bold>E</bold> Thin and broad margin of leaf sheath <bold>F</bold> Inflorescence <bold>G</bold> Flower <bold>H–J</bold> <tp:taxon-name><tp:taxon-name-part taxon-name-part-type="genus" reg="Scaphochlamys">S.</tp:taxon-name-part> <tp:taxon-name-part taxon-name-part-type="species" reg="klossii">klossii</tp:taxon-name-part> <tp:taxon-name-part taxon-name-part-type="infraspecific-rank">var.</tp:taxon-name-part> <tp:taxon-name-part taxon-name-part-type="variety" reg="klossii">klossii</tp:taxon-name-part></tp:taxon-name> <bold>H</bold> Habit <bold>I</bold> <italic>Inflorescence</italic> <bold>J</bold> Flower <bold>K</bold> <italic><tp:taxon-name><tp:taxon-name-part taxon-name-part-type="genus" reg="Scaphochlamys">S.</tp:taxon-name-part> <tp:taxon-name-part taxon-name-part-type="species" reg="calcicola">calcicola</tp:taxon-name-part></tp:taxon-name></italic>. Photographs <bold>A, C–D, H–K</bold> by YY Sam; <bold>B, E–G</bold> by K Imin.</p></caption><graphic xmlns:xlink="http://www.w3.org/1999/xlink" xlink:href="phytokeys-99-085-g001.jpg" position="float" orientation="portrait" xlink:type="simple" id="oo_205546.jpg"/></fig></tp:treatment-sec><tp:treatment-sec sec-type="description" id="SECID0E2IAC"><title>Description.</title><p>Terrestrial herb, evergreen, 30–70 cm tall. Rhizome ascending above ground, supp glabrous orted by fine aerial roots, turning upright at apex; successive shoots emerging from third or fourth leaf axil. Leafy shoot composed of (2–3)–11 leaves, glabrous; bladeless sheath usually 2, largest 9–16 cm long, green, coriaceous, persistent; leaf sheath 11–15 cm long, green, arranged distichously, margin very thin and broad, drying early; ligule ca. 2 mm long, rounded, membranous; petiole absent, sheath very long and extending to base of lamina; lamina 32–42 × 6–9 cm, narrowly elliptic, base cuneate or attenuate, apex acute, adaxial surface green, abaxial surface lighter green, with very light red tinge when young. Inflorescence terminal, 11–15 cm long, glabrous, green; peduncle 3–4.5 cm long, embedded within leaf sheath; rachis 7.5–11 cm long, consisting of (9–)11–16 floral bracts, distichously arranged, axis completely hidden; floral bracts 30–38 mm long, spathulate, 27–35 mm wide when flattened, almost orbicular, thickly coriaceous, stiff, green, glabrous. First bracteole 16–17 mm long, about half the length of floral bract, broadly ovate, slit to the base, 2-keeled, margin inflexed along the keels, overlapping, glabrous, apex broadly acute; subsequent bracteoles 7–10 mm, broadly ovate-triangular when flattened, thin, 1-keeled, apex acute and mucronate. Flowers 35–40 mm long, white, except labellum; 18–23 flowers in each cincinnus; calyx 9–11 mm long, tubular, glabrous, apex bifid, split ca. 3 mm unilaterally from apex; floral tube 24–28 mm long, ca. 1 mm diameter widening to 2 mm distally, long exserted from floral bract; dorsal corolla lobe 6–8 × 2–3 mm, linear, margin inflexed, apex hooded, ending with short pointed tip, lateral corolla lobes 6–7 × ca. 2 mm, linear, margin inflexed, apex obtuse; staminodes 4–6 × 1.5–2 mm, oblong, apex obtuse, adaxial surface covered with glandular hairs; labellum 8–9 × 7–8 mm, ovate, apex bilobed with ca. 3 mm cleft, apex strongly reflexed, adaxial surface covered with glandular hairs, yellow median band with red purple patches at the base. Stamen ca. 4 mm long, covered with glandular hairs; filament ca. 2 mm long; anther ca. 2.5 mm long, base shortly spurred, anther thecae dehiscing longitudinally; anther-crest ca. 1 mm long, extended and recurved, apex rounded. Ovary cylindrical, ca. 2 mm long, glabrous, unilocular with 3 ovules, placentation free-basal; stigma ca. 1 × 1 mm, funnel-shaped, pubescent, ostiole with a long slit; epigynous glands filiform, two, ca. 2 mm long. Fruit ca. 12 × 6 mm, oblong-ellipsoid, wall fleshy and translucent; seeds 3, ellipsoid, ca. 8 × 3 mm, arillate, aril white and laciniate.</p><fig id="F2" position="float" orientation="portrait"><label>Figure 2.</label><caption><p>
                <italic><tp:taxon-name><tp:taxon-name-part taxon-name-part-type="genus" reg="Scaphochlamys">Scaphochlamys</tp:taxon-name-part> <tp:taxon-name-part taxon-name-part-type="species" reg="disticha">disticha</tp:taxon-name-part></tp:taxon-name></italic>: <bold>A</bold> Habit <bold>B</bold> Inflorescence <bold>C</bold>Floral bract <bold>D</bold> First bracteole <bold>E</bold> Second bracteole <bold>F</bold> Flower <bold>G</bold> Dorsal corolla lobe <bold>H</bold> Lateral corolla lobe <bold>I</bold> Staminode <bold>J</bold> Ovary and calyx <bold>K</bold> Labellum <bold>L</bold> Stamen <bold>M</bold> Stigma <bold>N</bold> Fruit <bold>O</bold> Seed. Drawn by MN Aidil from Sam et al. FRI 69123.</p></caption><graphic xmlns:xlink="http://www.w3.org/1999/xlink" xlink:href="phytokeys-99-085-g002.jpg" position="float" orientation="portrait" xlink:type="simple" id="oo_205547.jpg"/></fig></tp:treatment-sec><tp:treatment-sec sec-type="distribution" id="SECID0EWKAC"><title>Distribution.</title><p>Endemic in Peninsular Malaysia, Terengganu, Ulu Terengganu Tambahan Forest Reserve.</p></tp:treatment-sec><tp:treatment-sec sec-type="etymology" id="SECID0E2KAC"><title>Etymology.</title><p>The specific epithet is derived from the Latin ‘<italic><tp:taxon-name><tp:taxon-name-part taxon-name-part-type="genus" reg="Scaphochlamys"/><tp:taxon-name-part taxon-name-part-type="species" reg="disticha">disticha</tp:taxon-name-part></tp:taxon-name></italic>’ referring to the distichously arranged floral bracts.</p></tp:treatment-sec><tp:treatment-sec sec-type="habitat" id="SECID0ELLAC"><title>Habitat and ecology.</title><p>The plants are found in lowland dipterocarp forest growing abundantly in the bright but shady conditions provided by the canopy openings. A search of the surrounding area found the population to be highly localised, restricted to the mid slope of the valley at Sekayu Waterfall. <italic><tp:taxon-name><tp:taxon-name-part taxon-name-part-type="genus" reg="Scaphochlamys">Scaphochlamys</tp:taxon-name-part> <tp:taxon-name-part taxon-name-part-type="species" reg="disticha">disticha</tp:taxon-name-part></tp:taxon-name></italic> flowers gregariously after the northeast monsoon ends in February–March.</p></tp:treatment-sec><tp:treatment-sec sec-type="conservation status" id="SECID0E3LAC"><title>Conservation status.</title><p>Rare (<abbrev xmlns:xlink="http://www.w3.org/1999/xlink" xlink:title="Rare" id="ABBRID0ECMAC" xlink:type="simple">RA</abbrev>). Currently, <italic><tp:taxon-name><tp:taxon-name-part taxon-name-part-type="genus" reg="Scaphochlamys">Scaphochlamys</tp:taxon-name-part> <tp:taxon-name-part taxon-name-part-type="species" reg="disticha">disticha</tp:taxon-name-part></tp:taxon-name></italic> is only known from its type locality in Ulu TerengganuTambahan Forest Reserve. The plants are found in the valley of Sekayu Waterfall which is within the reserved forest and this area has been classified as an amenity forest. In the National Forestry Act 1984, amenity forests are managed as protection forests where no logging activity or extraction of other forest produce is allowed. The species is therefore listed as <abbrev xmlns:xlink="http://www.w3.org/1999/xlink" xlink:title="Rare" id="ABBRID0ERMAC" xlink:type="simple">RA</abbrev> following the guidelines in the Malaysian Plant Red List because the species is considered rare but not threatened by extinction (<xref ref-type="bibr" rid="B2">Chua 2012</xref>).</p></tp:treatment-sec><tp:treatment-sec sec-type="Other specimen examined" id="SECID0EZMAC"><title>Other specimen examined.</title><p>Peninsular Malaysia. Terengganu, Hutan Lipur Sekayu, 5 May 1986 Kiew s.n. (KEP!)</p></tp:treatment-sec><tp:treatment-sec sec-type="notes" id="SECID0E5MAC"><title>Notes.</title><p>
            <italic><tp:taxon-name><tp:taxon-name-part taxon-name-part-type="genus" reg="Scaphochlamys">Scaphochlamys</tp:taxon-name-part> <tp:taxon-name-part taxon-name-part-type="species" reg="disticha">disticha</tp:taxon-name-part></tp:taxon-name></italic> with its fine stilt roots, above ground polyphyllous stem, long leaf sheath, sessile leaves with elliptic blade closely resembles <tp:taxon-name><tp:taxon-name-part taxon-name-part-type="genus" reg="Scaphochlamys">S.</tp:taxon-name-part> <tp:taxon-name-part taxon-name-part-type="species" reg="klossii">klossii</tp:taxon-name-part> <tp:taxon-name-part taxon-name-part-type="infraspecific-rank">var.</tp:taxon-name-part> <tp:taxon-name-part taxon-name-part-type="variety" reg="klossii">klossii</tp:taxon-name-part></tp:taxon-name> but it lacks the dense and woolly indumentum found on <tp:taxon-name><tp:taxon-name-part taxon-name-part-type="genus" reg="Scaphochlamys">S.</tp:taxon-name-part> <tp:taxon-name-part taxon-name-part-type="species" reg="klossii">klossii</tp:taxon-name-part> <tp:taxon-name-part taxon-name-part-type="infraspecific-rank">var.</tp:taxon-name-part> <tp:taxon-name-part taxon-name-part-type="variety" reg="klossii">klossii</tp:taxon-name-part></tp:taxon-name>. The main difference between these species is the inflorescence structure; <italic><tp:taxon-name><tp:taxon-name-part taxon-name-part-type="genus" reg="Scaphochlamys">S.</tp:taxon-name-part> <tp:taxon-name-part taxon-name-part-type="species" reg="disticha">disticha</tp:taxon-name-part></tp:taxon-name></italic> has distichous floral bracts as opposed to the spirally arranged bracts in <tp:taxon-name><tp:taxon-name-part taxon-name-part-type="genus" reg="Scaphochlamys">S.</tp:taxon-name-part> <tp:taxon-name-part taxon-name-part-type="species" reg="klossii">klossii</tp:taxon-name-part> <tp:taxon-name-part taxon-name-part-type="infraspecific-rank">var.</tp:taxon-name-part> <tp:taxon-name-part taxon-name-part-type="variety" reg="klossii">klossii</tp:taxon-name-part></tp:taxon-name> (Figure <xref ref-type="fig" rid="F1">1J</xref>).</p><p>Distichously arranged floral bracts are rare in <italic><tp:taxon-name><tp:taxon-name-part taxon-name-part-type="genus" reg="Scaphochlamys">Scaphochlamys</tp:taxon-name-part></tp:taxon-name></italic>. <italic><tp:taxon-name><tp:taxon-name-part taxon-name-part-type="genus" reg="Scaphochlamys">Scaphochlamys</tp:taxon-name-part> <tp:taxon-name-part taxon-name-part-type="species" reg="calcicola">calcicola</tp:taxon-name-part></tp:taxon-name></italic> A.D.Poulsen &amp; R.J.Searle in Borneo is another species reported with distichous bracts (<xref ref-type="bibr" rid="B19">Poulsen and Searle 2005</xref>) but a recent collection, Sam FRI 50290 (KEP) from Seromah, Bau, Sarawak showed spiral bracts. This may be an aberrant form; more collections from other sites are required to confirm the typical state. However, the habit and inflorescence structure of <italic><tp:taxon-name><tp:taxon-name-part taxon-name-part-type="genus" reg="Scaphochlamys">S.</tp:taxon-name-part> <tp:taxon-name-part taxon-name-part-type="species" reg="calcicola">calcicola</tp:taxon-name-part></tp:taxon-name></italic> are noticeably different from <italic><tp:taxon-name><tp:taxon-name-part taxon-name-part-type="genus" reg="Scaphochlamys">S.</tp:taxon-name-part> <tp:taxon-name-part taxon-name-part-type="species" reg="disticha">disticha</tp:taxon-name-part></tp:taxon-name></italic> (Figure <xref ref-type="fig" rid="F1">1K</xref>). <italic><tp:taxon-name><tp:taxon-name-part taxon-name-part-type="genus" reg="Scaphochlamys">Scaphochlamys</tp:taxon-name-part> <tp:taxon-name-part taxon-name-part-type="species" reg="calcicola">calcicola</tp:taxon-name-part></tp:taxon-name></italic> is a unifoliate plant with long-petiolate leaf. The petiole can measure up to 39 cm long which is clearly distinct from the sessile leaves in <italic><tp:taxon-name><tp:taxon-name-part taxon-name-part-type="genus" reg="Scaphochlamys">S.</tp:taxon-name-part> <tp:taxon-name-part taxon-name-part-type="species" reg="disticha">disticha</tp:taxon-name-part></tp:taxon-name></italic>. Another apparent feature is the green spathulate floral bracts of <italic><tp:taxon-name><tp:taxon-name-part taxon-name-part-type="genus" reg="Scaphochlamys">S.</tp:taxon-name-part> <tp:taxon-name-part taxon-name-part-type="species" reg="disticha">disticha</tp:taxon-name-part></tp:taxon-name></italic> contrary to the boat-shaped bracts in <italic><tp:taxon-name><tp:taxon-name-part taxon-name-part-type="genus" reg="Scaphochlamys">S.</tp:taxon-name-part> <tp:taxon-name-part taxon-name-part-type="species" reg="calcicola">calcicola</tp:taxon-name-part></tp:taxon-name></italic>.</p><p>
            <xref ref-type="bibr" rid="B12">Newman (1995)</xref> has described <italic><tp:taxon-name><tp:taxon-name-part taxon-name-part-type="genus" reg="Distichochlamys">Distichochlamys</tp:taxon-name-part></tp:taxon-name></italic> M.F.Newman based on its distichous floral bracts. The genus closely resembles <italic><tp:taxon-name><tp:taxon-name-part taxon-name-part-type="genus" reg="Scaphochlamys">Scaphochlamys</tp:taxon-name-part></tp:taxon-name></italic> and phylogenetic studies have confirmed both as distinct sister-clades in the family <tp:taxon-name><tp:taxon-name-part taxon-name-part-type="family">Zingiberaceae</tp:taxon-name-part></tp:taxon-name> (<xref ref-type="bibr" rid="B10">Kress et al. 2002</xref>; <xref ref-type="bibr" rid="B15">Ngamriabsakul et al. 2004</xref>; <xref ref-type="bibr" rid="B31">Takano and Nagamasu 2007</xref>; <xref ref-type="bibr" rid="B29">Sam et al. 2016</xref>). There are several characters to distinguish <italic><tp:taxon-name><tp:taxon-name-part taxon-name-part-type="genus" reg="Distichochlamys">Distichochlamys</tp:taxon-name-part></tp:taxon-name></italic> from <italic><tp:taxon-name><tp:taxon-name-part taxon-name-part-type="genus" reg="Scaphochlamys">Scaphochlamys</tp:taxon-name-part></tp:taxon-name></italic>, i.e. distichous versus spiral bracts, tubular versus open bracteoles, anthers spurless versus spurred and chromosome number 2n=26 versus 2n=28 (<xref ref-type="bibr" rid="B12">Newman 1995</xref>; <xref ref-type="bibr" rid="B11">Larsen and Newman 2001</xref>; <xref ref-type="bibr" rid="B19">Poulsen and Searle 2005</xref>). The open bracteole of <italic><tp:taxon-name><tp:taxon-name-part taxon-name-part-type="genus" reg="Scaphochlamys">Scaphochlamys</tp:taxon-name-part></tp:taxon-name></italic> is most useful in distinguishing it from <italic><tp:taxon-name><tp:taxon-name-part taxon-name-part-type="genus" reg="Distichochlamys">Distichochlamys</tp:taxon-name-part></tp:taxon-name></italic>; the arrangement of bracts and anther spurs are less distinctive. Here, the authors proposed two additional morphological characters to separate the two genera: inflorescence structure and placentation. In <italic><tp:taxon-name><tp:taxon-name-part taxon-name-part-type="genus" reg="Distichochlamys">Distichochlamys</tp:taxon-name-part></tp:taxon-name></italic>, the distichous bracts were held to one side of the rachis and <xref ref-type="bibr" rid="B25">Rehse and Kress (2003)</xref> reported 10–30° slant from the vertical axis in <italic><tp:taxon-name><tp:taxon-name-part taxon-name-part-type="genus" reg="Distichochlamys">D.</tp:taxon-name-part> <tp:taxon-name-part taxon-name-part-type="species" reg="rubrostriata">rubrostriata</tp:taxon-name-part></tp:taxon-name></italic> (<xref ref-type="bibr" rid="B12">Newman 1995</xref>; <xref ref-type="bibr" rid="B11">Larsen and Newman 2001</xref>; <xref ref-type="bibr" rid="B25">Rehse and Kress 2003</xref>; Leong-Škorničková pers. comm.). Leong-Škorničková (<italic>pers</italic>. <italic>comm</italic>.) observed the deviation is especially prominent in young inflorescences and becoming less conspicuous in some old inflorescences. On the contrary, the distichous bracts of <italic><tp:taxon-name><tp:taxon-name-part taxon-name-part-type="genus" reg="Scaphochlamys">S.</tp:taxon-name-part> <tp:taxon-name-part taxon-name-part-type="species" reg="calcicola">calcicola</tp:taxon-name-part></tp:taxon-name></italic> and <italic><tp:taxon-name><tp:taxon-name-part taxon-name-part-type="genus" reg="Scaphochlamys">S.</tp:taxon-name-part> <tp:taxon-name-part taxon-name-part-type="species" reg="disticha">disticha</tp:taxon-name-part></tp:taxon-name></italic> are arranged bilaterally on the inflorescence axis. Placentation is another diagnostic character not discussed previously. <italic><tp:taxon-name><tp:taxon-name-part taxon-name-part-type="genus" reg="Distichochlamys">Distichochlamys</tp:taxon-name-part></tp:taxon-name></italic> has trilocular ovary with axile placentation differing from the unilocular ovary with free-basal placentation of <italic><tp:taxon-name><tp:taxon-name-part taxon-name-part-type="genus" reg="Scaphochlamys">Scaphochlamys</tp:taxon-name-part></tp:taxon-name></italic>. In the absence of chromosome number and molecular data, the unilateral inflorescence and trilocular ovary with axile placentation further support the position of <italic><tp:taxon-name><tp:taxon-name-part taxon-name-part-type="genus" reg="Scaphochlamys">S.</tp:taxon-name-part> <tp:taxon-name-part taxon-name-part-type="species" reg="disticha">disticha</tp:taxon-name-part></tp:taxon-name></italic> in <italic><tp:taxon-name><tp:taxon-name-part taxon-name-part-type="genus" reg="Scaphochlamys">Scaphochlamys</tp:taxon-name-part></tp:taxon-name></italic>.</p><p>
            <xref ref-type="bibr" rid="B11">Larsen and Newman (2001)</xref> reported a possibly undescribed <italic><tp:taxon-name><tp:taxon-name-part taxon-name-part-type="genus" reg="Scaphochlamys">Scaphochlamys</tp:taxon-name-part></tp:taxon-name></italic> species from Peninsular Malaysia with distichous bracts deposited in AAU. However, a recent search in AAU did not find such a specimen (B. Øllgaard, pers. comm.).The AAU specimen may very well represent another undescribed species from Peninsular Malaysia.</p></tp:treatment-sec><ref-list><ref id="B2"><mixed-citation xmlns:xlink="http://www.w3.org/1999/xlink" xlink:type="simple">
          <person-group><name name-style="western"><surname>Chua</surname><given-names>LSL</given-names></name></person-group> (<year>2012</year>) <article-title>Conservation.</article-title> In: <person-group><name name-style="western"><surname>Kiew</surname><given-names>R</given-names></name><name name-style="western"><surname>Chung</surname><given-names>RCK</given-names></name><name name-style="western"><surname>Saw</surname><given-names>LG</given-names></name><name name-style="western"><surname>Soepadmo</surname><given-names>E</given-names></name></person-group> (<role>Eds</role>) <issue-title>Flora of Peninsular Malaysia: Series II: Seed Plants.</issue-title> <source>Vol. 3. Forest Research Institute Malaysia, Kepong, Malaysia</source>, <fpage>3</fpage>–<lpage>10</lpage>.</mixed-citation></ref><ref id="B19"><mixed-citation xmlns:xlink="http://www.w3.org/1999/xlink" xlink:type="simple">
          <person-group><name name-style="western"><surname>Poulsen</surname><given-names>AD</given-names></name><name name-style="western"><surname>Searle</surname><given-names>RJ</given-names></name></person-group> (<year>2005</year>) <article-title><italic><tp:taxon-name><tp:taxon-name-part taxon-name-part-type="genus">Scaphochlamys</tp:taxon-name-part> <tp:taxon-name-part taxon-name-part-type="species">calcicola</tp:taxon-name-part></tp:taxon-name></italic> (<tp:taxon-name><tp:taxon-name-part taxon-name-part-type="family">Zingiberaceae</tp:taxon-name-part></tp:taxon-name>): a new and unusual species from Borneo.</article-title> <source>Gardens’ Bulletin Singapore</source> <volume>57</volume>: <fpage>29</fpage>–<lpage>35</lpage>.</mixed-citation></ref><ref id="B12"><mixed-citation xmlns:xlink="http://www.w3.org/1999/xlink" xlink:type="simple">
          <person-group><name name-style="western"><surname>Newman</surname><given-names>MF</given-names></name></person-group> (<year>1995</year>) <article-title><italic><tp:taxon-name><tp:taxon-name-part taxon-name-part-type="genus">Distichochlamys</tp:taxon-name-part></tp:taxon-name></italic>, a new genus from Vietnam.</article-title> <source>Edinburgh Journal of Botany</source> <volume>52</volume>(<issue>1</issue>): <fpage>65</fpage>–<lpage>69</lpage>. <ext-link xlink:type="simple" ext-link-type="doi" xlink:href="10.1017/S096042860000192X">https://doi.org/10.1017/S096042860000192X</ext-link></mixed-citation></ref><ref id="B10"><mixed-citation xmlns:xlink="http://www.w3.org/1999/xlink" xlink:type="simple">
          <person-group><name name-style="western"><surname>Kress</surname><given-names>WJ</given-names></name><name name-style="western"><surname>Prince</surname><given-names>LM</given-names></name><name name-style="western"><surname>Williams</surname><given-names>KJ</given-names></name></person-group> (<year>2002</year>) <article-title>The phylogeny and a new classification of the gingers (<tp:taxon-name><tp:taxon-name-part taxon-name-part-type="family">Zingiberaceae</tp:taxon-name-part></tp:taxon-name>): evidence from molecular data.</article-title> <source>American Journal of Botany</source> <volume>89</volume>(<issue>10</issue>): <fpage>1682</fpage>–<lpage>1696</lpage>. <ext-link xlink:type="simple" ext-link-type="doi" xlink:href="10.3732/ajb.89.10.1682">https://doi.org/10.3732/ajb.89.10.1682</ext-link></mixed-citation></ref><ref id="B15"><mixed-citation xmlns:xlink="http://www.w3.org/1999/xlink" xlink:type="simple">
          <person-group><name name-style="western"><surname>Ngamriabsakul</surname><given-names>C</given-names></name><name name-style="western"><surname>Newman</surname><given-names>MF</given-names></name><name name-style="western"><surname>Cronk</surname><given-names>QCB</given-names></name></person-group> (<year>2004</year>) <article-title>The phylogeny of tribe <tp:taxon-name><tp:taxon-name-part taxon-name-part-type="tribe">Zingibereae</tp:taxon-name-part></tp:taxon-name> (<tp:taxon-name><tp:taxon-name-part taxon-name-part-type="family">Zingiberaceae</tp:taxon-name-part></tp:taxon-name>) based on ITS (nrDNA) and trnL-F (cpDNA) sequences.</article-title> <source>Edinburgh Journal of Botany</source> <volume>60</volume>(<issue>3</issue>): <fpage>483</fpage>–<lpage>507</lpage>.</mixed-citation></ref><ref id="B31"><mixed-citation xmlns:xlink="http://www.w3.org/1999/xlink" xlink:type="simple">
          <person-group><name name-style="western"><surname>Takano</surname><given-names>A</given-names></name><name name-style="western"><surname>Nagamasu</surname><given-names>H</given-names></name></person-group> (<year>2007</year>) <article-title><italic><tp:taxon-name><tp:taxon-name-part taxon-name-part-type="genus">Myxochlamys</tp:taxon-name-part></tp:taxon-name></italic> (<tp:taxon-name><tp:taxon-name-part taxon-name-part-type="family">Zingiberaceae</tp:taxon-name-part></tp:taxon-name>), a new genus from Borneo.</article-title> <source>Acta Phytotaxonomica et Geobotanica</source> <volume>58</volume>: <fpage>19</fpage>–<lpage>32</lpage>.</mixed-citation></ref><ref id="B29"><mixed-citation xmlns:xlink="http://www.w3.org/1999/xlink" xlink:type="simple">
          <person-group><name name-style="western"><surname>Sam</surname><given-names>YY</given-names></name><name name-style="western"><surname>Takano</surname><given-names>A</given-names></name><name name-style="western"><surname>Ibrahim</surname><given-names>H</given-names></name><name name-style="western"><surname>Záveská</surname><given-names>E</given-names></name><name name-style="western"><surname>Aziz</surname><given-names>F</given-names></name></person-group> (<year>2016</year>) <article-title><italic><tp:taxon-name><tp:taxon-name-part taxon-name-part-type="genus">Borneocola</tp:taxon-name-part></tp:taxon-name></italic> (<tp:taxon-name><tp:taxon-name-part taxon-name-part-type="family">Zingiberaceae</tp:taxon-name-part></tp:taxon-name>), a new genus from Borneo.</article-title> <source>PhytoKeys</source> <volume>75</volume>: <fpage>31</fpage>–<lpage>55</lpage>. <ext-link xlink:type="simple" ext-link-type="doi" xlink:href="10.3897/phytokeys.75.9837">https://doi.org/10.3897/phytokeys.75.9837</ext-link></mixed-citation></ref><ref id="B11"><mixed-citation xmlns:xlink="http://www.w3.org/1999/xlink" xlink:type="simple">
          <person-group><name name-style="western"><surname>Larsen</surname><given-names>K</given-names></name><name name-style="western"><surname>Newman</surname><given-names>MF</given-names></name></person-group> (<year>2001</year>) <article-title>A new species of <italic><tp:taxon-name><tp:taxon-name-part taxon-name-part-type="genus">Distichochlamys</tp:taxon-name-part></tp:taxon-name></italic> from Vietnam and some observations on generic limits in <tp:taxon-name><tp:taxon-name-part taxon-name-part-type="tribe">Hedychieae</tp:taxon-name-part></tp:taxon-name> (<tp:taxon-name><tp:taxon-name-part taxon-name-part-type="family">Zingiberaceae</tp:taxon-name-part></tp:taxon-name>).</article-title> <source>Natural History Bulletin of the Siam Society</source> <volume>49</volume>(<issue>1</issue>): <fpage>77</fpage>–<lpage>80</lpage>.</mixed-citation></ref><ref id="B25"><mixed-citation xmlns:xlink="http://www.w3.org/1999/xlink" xlink:type="simple">
          <person-group><name name-style="western"><surname>Rehse</surname><given-names>T</given-names></name><name name-style="western"><surname>Kress</surname><given-names>WJ</given-names></name></person-group> (<year>2003</year>) <italic><tp:taxon-name><tp:taxon-name-part taxon-name-part-type="genus">Distichochlamys</tp:taxon-name-part> <tp:taxon-name-part taxon-name-part-type="species">rubrostriata</tp:taxon-name-part></tp:taxon-name></italic> (<tp:taxon-name><tp:taxon-name-part taxon-name-part-type="family">Zingiberaceae</tp:taxon-name-part></tp:taxon-name>), a new species from Northern Vietnam. Brittonia 55(3): 205–208. <ext-link xlink:type="simple" ext-link-type="doi" xlink:href="10.1663/0007-196X(2003)055[0205:DRZANS]2.0.CO;2">https://doi.org/10.1663/0007-196X(2003)055[0205:DRZANS]2.0.CO;2</ext-link></mixed-citation></ref></ref-list></tp:taxon-treatment>
